# Supplementary material for: Pigmented Villonodular Synovitis: A Retrospective Multicenter Study of 237 Cases
Source: PLoS One. 2015 Mar 23;10(3):e0121451. doi: 10.1371/journal.pone.0121451 (PMC4370558; doi:10.1371/journal.pone.0121451)
Supplement: S1 Datafile — (XLSX) [file pone.0121451.s001.xlsx]

## Sheet: Original Data
No.	Admission number	Gender	Age	Laterality	Affected site	Trauma history	Orthopedic intervention	Avascular necrosis	Poplitealcyst	Initial clinical symptom	symptom duration at the time of diagnosis (month)	Treatment strategy	Recurrence	Recurrence duration (month)	Preopreative examination time (day)	WBC	ESR	CRP
1	462982	Female	29	Left	Knee					Swelling	26	Arthroscopic synovectomy			3	6.76	7	1.01
2	351175	Male	30	Left	Knee	crush				Pain	48	Arthroscopic synovectomy			1
3	699344	Female	17	Right	Knee	falling				Pain	24	Arthroscopic synovectomy			2	7.03	2	0.2
4	516285	Female	23	Left	Knee	sprain				Pain	84	Simple synovectomy			4	6.29	4	1
5	366371	Female	31	Left	Knee	sprain				Pain	6	Simple synovectomy			2	7.89
6	532543	Male	34	Left	Knee	sprain				Pain	228	Arthroscopic synovectomy	Yes	12	2	7.41	21	37.3
7	477919	Female	21	Right	Knee	sprain				Pain	12	Arthroscopic synovectomy			1	4.13	16	1.4
8	361116	Female	22	Right	Knee	sprain				Pain	1	Arthroscopic synovectomy			1	6.92	11	3.94
9	295036	Female	31	Right	Hip	sprain				Pain	24	Arthroscopic synovectomy			4	7.08	10	1.38
10	388110	Female	19	Left	Knee	sprain				Swelling and pain	24	Arthroscopic synovectomy			1
11	312685	Male	31	Left	Knee	sprain				Swelling and pain	6	Simple synovectomy			2
12	677690	Female	50	Left	Knee	sprain				Swelling and pain	36	Arthroscopic synovectomy			4	3.2	12	0.2
13	479671	Male	20	Right	Knee	sprain				Swelling and pain	36	Arthroscopic synovectomy			1	8.4		22.7
14	537952	Female	21	Right	Knee	sprain				Swelling and pain		Arthroscopic synovectomy			2	4.08	38	6.79
15	314376	Female	46	Right	Knee	sprain				Swelling and pain	48	Simple synovectomy			2	8.31
16	371696	Male	36	Left	Hip	traffic injury				Pain	12	Simple synovectomy			2	5.83	8	2.62
17	233587	Male	39	Bilateral	Knee	trauma				Pain	120	Arthroscopic synovectomy			3	8.03	49	25
18	559413	Female	17	Left	Knee	trauma				Pain	12	Arthroscopic synovectomy			3	4.97	5	0.2
19	228680	Female	24	Left	Knee	trauma				Pain	18	Arthroscopic synovectomy			1	8.19	6	0
20	387508	Male	26	Left	Knee	trauma				Pain	120	Arthroscopic synovectomy			2	6.68
21	301547	Male	28	Left	Hip	trauma				Pain		Arthroplasty			5	7.3	4	1.49
22	411706	Male	38	Left	Knee	trauma	Yes			Pain	12	Arthroscopic synovectomy			1	11.28	58	38.9
23	440561	Female	57	Left	Knee	trauma				Pain	120	Arthroplasty			2	6.12
24	445664	Male	60	Left	Elbow	trauma	Yes			Pain	120	Simple synovectomy			2	6.37
25	300251	Male	17	Right	Hip	trauma				Pain	48	Simple synovectomy			2	7.44	14	8.21
26	531566	Male	40	Right	Ankle	trauma				Pain	24	Simple synovectomy			1	9.57	27	22.8
27	305040	Female	51	Right	Knee	trauma				Pain	1	Arthroscopic synovectomy			2	7.63		1
28	261688	Male	55	Right	Hip	trauma				Pain	60	Arthroplasty			3	6.86	105	30.7
29	534231	Female	59	Right	Knee	trauma				Pain	36	Arthroscopic synovectomy			5	2.99	11	1.3
30	602501	Female	58	Left	Hip	trauma				No		Arthroplasty			4	7.9	86
31	412767	Male	15	Left	Knee	trauma				Swelling and pain	6	Arthroscopic synovectomy			2	8.3
32	534545	Male	34	Left	Knee	trauma				Swelling and pain	108	Simple synovectomy	Yes	108	2	7.6	2
33	60473	Female	15	Right	Knee	trauma				Swelling and pain	4	Arthroscopic synovectomy			1	6.2	12	2.68
34	419079	Male	19	Right	Knee	trauma				Swelling and pain	12	Arthroscopic synovectomy			2	8.44
35	523431	Female	21	Right	Knee	trauma				Swelling and pain	60	Arthroscopic synovectomy			2	6.48
36	408373	Female	34	Right	Ankle	trauma				Swelling and pain	120	Simple synovectomy			2	5.92
37	292973	Male	39	Right	Knee	trauma				Swelling and pain	24	Arthroscopic synovectomy			5	9.27
38	335779	Female	19	Left	Knee	trauma				Swelling	6	Arthroscopic synovectomy	Yes	2	5	8.14	16	6.24
39	497731	Female	20	Left	Knee	trauma				Swelling	12	Arthroscopic synovectomy			3	8.5
40	325566	Female	23	Left	Knee	trauma				Swelling	2	Arthroscopic synovectomy			1	7.15	5	3.62
41	456623	Male	13	Right	Knee	trauma				Swelling	4	Simple synovectomy	Yes	2	3	5.01
42	495900	Male	29	Bilateral	Knee					Pain	6	Arthroscopic synovectomy	Yes	72	1	8.07
43	224837	Female	35	Bilateral	Hip			Yes		Pain	10	Simple synovectomy			5	5.15	50	7.91
44	416376	Female	76	Bilateral	Knee					Pain	600	Arthroplasty			1	8.2	39
45	514223	Male	13	Left	Knee					Pain	6	Arthroscopic synovectomy			5	7.84	2	2.04
46	483269	Male	20	Left	Elbow					Pain	12	Arthroscopic synovectomy			2	7.46	2	1
47	334987	Female	21	Left	Hip					Pain	24	Simple synovectomy			2	8.98	14	4.84
48	356134	Male	23	Left	Hip					Pain	48	Arthroscopic synovectomy			4	7
49	296908	Female	23	Left	Hip					Pain	12	Simple synovectomy			3	6.11	5	1.94
50	362628	Male	24	Left	Hip					Pain	72	Simple synovectomy			3	10.81	19	1.19
51	302499	Male	24	Left	Hip					Pain	24	Simple synovectomy			2
52	525768	Female	27	Left	Shoulder					Pain	2	Simple synovectomy			1	8.35	20
53	328828	Female	27	Left	Hip					Pain	12	Arthroplasty			2	8.08	14	8.45
54	242973	Female	28	Left	Hip					Pain	72	Simple synovectomy			2	7.22	13	6.1
55	244054	Female	28	Left	Hip					Pain	36	Simple synovectomy			3	8.05	10	4.32
56	498395	Male	28	Left	Knee					Pain	12	Arthroscopic synovectomy			2	7.37
57	441526	Male	28	Left	Hip			Yes		Pain	1	Arthroplasty			2	8.13	4	0.17
58	238063	Male	28	Left	Hip					Pain	36	Simple synovectomy			1	7.49	9	2.85
59	362950	Male	30	Left	Hip					Pain	1	Arthroscopic synovectomy			4	9.15	44	7.39
60	290860	Male	30	Left	Hip					Pain	3	Arthroscopic synovectomy			1
61	504559	Female	31	Left	Hip			Yes		Pain	24	Simple synovectomy			2	7.23	6	1.75
62	472334	Female	32	Left	Knee					Pain	36	Arthroscopic synovectomy	Yes	1	4	6.48
63	510809	Female	34	Left	Knee					Pain	24	Arthroscopic synovectomy			4	5.29		0.1
64	396143	Female	34	Left	Knee					Pain	12	Arthroscopic synovectomy			3	7.22
65	321398	Male	33	Left	Hip					Pain	12	Simple synovectomy			2	14.38	9	6.74
66	488425	Female	34	Left	Knee					Pain	120	Arthroscopic synovectomy			2	7.74	66	5.4
67	489365	Female	35	Left	Knee					Pain	12	Arthroscopic synovectomy			2	4.61
68	246017	Male	36	Left	Hip					Pain	8	Simple synovectomy			4	6.73	9	3.29
69	433899	Male	39	Left	Knee					Pain	36	Arthroscopic synovectomy			2	6.44
70	266072	Female	36	Left	Hip					Pain	12	Arthroplasty			2	4.72	7	3.77
71	535652	Female	39	Left	Knee					Pain	96	Arthroscopic synovectomy			3	5.46
72	228949	Female	39	Left	Knee					Pain	2	Arthroscopic synovectomy			2	4.62
73	546065	Female	40	Left	Knee					Pain	120	Arthroscopic synovectomy			2	7.38
74	452132	Male	41	Left	Knee					Pain	360	Arthroscopic synovectomy			3	4.84
75	618145	Male	41	Left	Knee					Pain	120	Arthroscopic synovectomy			2	11.21	25	10.4
76	276137	Male	43	Left	Hip					Pain	72	Simple synovectomy			4	7.11	3	1.93
77	525883	Female	45	Left	Knee					Pain	24	Simple synovectomy			5	6.19	41	6.46
78	528073	Male	44	Left	Hip					Pain	240	Arthroscopic synovectomy			4	5.55	4	3.16
79	517482	Female	47	Left	Knee				Yes	Pain	120	Simple synovectomy			5	5.87	10
80	137230	Female	50	Left	Hip					Pain	36	Arthroplasty	Yes	144	1	5.18	19	4.27
81	559410	Female	54	Left	Knee					Pain	24	Simple synovectomy	Yes	60	2	7.34		84.3
82	440686	Female	55	Left	Knee					Pain	120	Arthroplasty			5	3.99
83	253949	Female	55	Left	Hip		Yes	Yes		Pain	6	Arthroplasty			5	7.1	4	0.32
84	605604	Female	55	Left	Ankle					Pain	24	Simple synovectomy			3	7.94	21	14.7
85	287425	Female	63	Left	Knee					Pain	12	Arthroscopic synovectomy			3	6.57	18	1.46
86	481910	Female	71	Left	Knee					Pain	240	Arthroplasty			2	5.63	9	0
87	494728	Female	72	Left	Knee					Pain	240	Arthroscopic synovectomy	Yes	2	3	6.13	78	15.2
88	339738	Female	13	Right	Knee					Pain	6	Simple synovectomy	Yes	4	5	10.52	7	1
89	255697	Male	14	Right	Knee					Pain	60	Arthroscopic synovectomy			1	6.33	4	1.35
90	220542	Female	17	Right	Hip					Pain	36	Simple synovectomy			2	6.37	42	4.86
91	388283	Female	20	Right	Knee					Pain	6	Arthroscopic synovectomy			3	5.37
92	235201	Female	22	Right	Hip					Pain	12	Simple synovectomy			1	6.04	14	1.47
93	254425	Female	23	Right	Hip					Pain	6	Simple synovectomy			2	5.96
94	290033	Female	24	Right	Hip					Pain	24	Arthroplasty			4	4.79
95	424926	Female	26	Right	Shoulder					Pain	24	Arthroscopic synovectomy			4	9.25
96	308095	Female	27	Right	Hip					Pain	24	Arthroscopic synovectomy			1	6.74	4	1.06
97	264847	Female	28	Right	Hip					Pain	12	Simple synovectomy			2	10.02	60	26.8
98	338548	Male	28	Right	Hip					Pain	84	Simple synovectomy			2	9.03	20	35.5
99	344480	Female	28	Right	Hip					Pain	6	Simple synovectomy			1	5.91	30	31.91
100	320280	Female	31	Right	Hip					Pain	24	Simple synovectomy			2	8.3	4	2.31
101	434326	Male	33	Right	Knee					Pain	0.25	Arthroscopic synovectomy			2	13.08
102	477600	Male	35	Right	Knee				Yes	Pain	10	Arthroscopic synovectomy	Yes	12	3	6.11		13.5
103	374811	Female	35	Right	Hip			Yes		Pain	96	Simple synovectomy	Yes	24	4	7.59	70
104	365288	Male	36	Right	Hip					Pain	6	Simple synovectomy			1	7.91	6	7.2
105	504460	Male	36	Right	Knee		Yes			Pain	11	Arthroscopic synovectomy	Yes	11	1	7.95	17
106	485415	Female	37	Right	Knee					Pain	1	Arthroscopic synovectomy			4	6.26
107	399211	Female	41	Right	Knee					Pain	12	Arthroscopic synovectomy			5	6.52
108	531123	Male	41	Right	Knee					Pain	24	Arthroscopic synovectomy			2	5.43
109	224872	Female	42	Right	Hip					Pain	5	Simple synovectomy			2	5.25		0
110	357864	Female	42	Right	Hip					Pain	6	Simple synovectomy			1	4.91	10	3.15
111	467121	Female	43	Right	Knee					Pain	12	Simple synovectomy	Yes	36	2	5.44	20	2.24
112	126280	Female	44	Right	Hip					Pain	72	Simple synovectomy	Yes	108	2	7	9	1.12
113	559752	Male	47	Right	Knee				Yes	Pain	72	Simple synovectomy			1	8.44	40
114	471886	Male	47	Right	Knee					Pain	24	Simple synovectomy			1	13.64	6	0
115	441578	Male	48	Right	Knee					Pain	24	Arthroplasty			2	5.93	62	33.6
116	452487	Male	51	Right	Knee					Pain	12	Arthroplasty			3	2.4	12	3.5
117	456172	Female	53	Right	Knee					Pain	24	Arthroscopic synovectomy			5	4.85		0
118	412224	Female	55	Right	Knee					Pain	84	Arthroplasty			2	5.5	52	14.6
119	407886	Male	57	Right	Knee					Pain	6	Simple synovectomy			1
120	329182	Female	57	Right	Knee					Pain	1	Simple synovectomy			2	5.62
121	488883	Female	58	Right	Knee					Pain	2	Arthroscopic synovectomy			2	9.86		19.2
122	565998	Male	59	Right	Knee					Pain	60	Arthroplasty			3	7.13	96	69.2
123	470971	Male	59	Right	Knee					Pain	48	Simple synovectomy			3	7.56	38
124	620265	Female	60	Right	Knee					Pain	12	Arthroscopic synovectomy			4	9.53	105	35.6
125	354112	Female	68	Right	Knee					Pain	84	Arthroscopic synovectomy	Yes	1	1	18.63	75	134
126	435424	Female	28	Left	Knee					Fatigue	0.5	Arthroscopic synovectomy			2	5.92
127	228946	Female	34	Right	Hip					Fatigue	24	Simple synovectomy			3	8.52	20	0
128	342409	Male	47	Right	Knee					Fatigue	6	Simple synovectomy			1	4.84	2	1.67
129	295578	Male	31	Right	Knee					redness and hot pain	120	Arthroscopic synovectomy			1	10
130	219413	Female	16	Left	Hip					Limited range of motion	24	Simple synovectomy			5	5.52	20	9.15
131	624702	Male	62	Left	Knee					Malformation	24	Arthroscopic synovectomy			2	5.69	21	1
132	464667	Female	31	Left	Knee					locking phenomenon	60	Arthroscopic synovectomy			3	5.33	8	0
133	404052	Female	50	Bilateral	Knee					Swelling and pain	84	Arthroscopic synovectomy			3	5.49
134	454189	Male	51	Bilateral	Knee					Swelling and pain	24	Arthroscopic synovectomy	Yes	12	5	5.53	53	36.1
135	442311	Male	56	Bilateral	Knee					Swelling and pain	48	Arthroplasty			2	7.7
136	624173	Female	13	Left	Knee					Swelling and pain	120	Arthroscopic synovectomy			1	6.08	3	0
137	541092	Female	15	Left	Knee				Yes	Swelling and pain	12	Arthroscopic synovectomy			5	7.65		0
138	307369	Female	19	Left	Knee					Swelling and pain	36	Arthroscopic synovectomy	Yes	60	1	4.98	9
139	438041	Male	20	Left	Knee					Swelling and pain	24	Arthroscopic synovectomy			1	8.26
140	405559	Female	20	Left	Knee					Swelling and pain	12	Arthroscopic synovectomy			2
141	486028	Male	22	Left	Ankle					Swelling and pain	12	Arthroscopic synovectomy	Yes	1	2	6.42
142	571436	Female	24	Left	Knee					Swelling and pain	36	Arthroscopic synovectomy			1	7.48
143	439062	Male	25	Left	Knee					Swelling and pain	12	Simple synovectomy	Yes	12	1	6.49
144	349448	Female	25	Left	Knee					Swelling and pain	24	Arthroscopic synovectomy	Yes	24	2	6.05
145	459998	Male	28	Left	Knee					Swelling and pain	120	Arthroscopic synovectomy			4	5.48	27	10.7
146	401532	Female	32	Left	Knee					Swelling and pain	5	Simple synovectomy			5
147	492750	Female	32	Left	Knee					Swelling and pain	24	Arthroscopic synovectomy			1	6.95	7	0
148	223710	Female	35	Left	Ankle					Swelling and pain	108	Arthroscopic synovectomy			2	6.3	14	2.78
149	517469	Male	38	Left	Knee					Swelling and pain	3	Arthroscopic synovectomy	Yes	60	1	6.29	2
150	382777	Male	40	Left	Knee					Swelling and pain	60	Simple synovectomy			1
151	379962	Male	46	Left	Knee					Swelling and pain	12	Arthroscopic synovectomy			2	5.23	2	1.62
152	537022	Male	65	Left	Knee					Swelling and pain	4	Arthroplasty			3	7.33	4	3.17
153	458981	Male	83	Left	Knee					Swelling and pain	6	Arthroplasty			1	6.22
154	516065	Female	4	Right	Knee					Swelling and pain	2	Arthroscopic synovectomy			1	8.32
155	496936	Male	12	Right	Knee					Swelling and pain	2	Arthroscopic synovectomy			1	7.71
156	282113	Female	15	Right	Knee					Swelling and pain	18	Arthroscopic synovectomy	Yes	7	1	5.35	7	1.03
157	423784	Male	16	Right	Knee			Yes		Swelling and pain	36	Arthroscopic synovectomy	Yes	12	3	9.17	16	3.77
158	396310	Male	21	Right	Knee					Swelling and pain	4	Arthroscopic synovectomy	Yes	5	5	8.35
159	246761	Male	21	Right	Knee					Swelling and pain	120	Simple synovectomy	Yes	5	4	4.85	7	1.74
160	350631	Female	21	Right	Knee					Swelling and pain	5	Arthroscopic synovectomy			4	6.33	6	1.2
161	346673	Male	22	Right	Knee					Swelling and pain	12	Arthroscopic synovectomy			1	6.87	2	1.2
162	486732	Male	22	Right	Knee					Swelling and pain	6	Arthroscopic synovectomy			4	6
163	448490	Male	23	Right	Knee					Swelling and pain	24	Arthroscopic synovectomy	Yes	12	2	6.84	19	37.65
164	433902	Male	23	Right	Knee					Swelling and pain	2	Arthroscopic synovectomy			4
165	541063	Female	27	Right	Knee					Swelling and pain	4	Arthroscopic synovectomy			1	8.56
166	424071	Male	27	Right	Knee					Swelling and pain	60	Simple synovectomy			3	5.93
167	419884	Female	28	Right	Knee					Swelling and pain	12	Arthroscopic synovectomy			2
168	686634	Female	30	Right	Knee				Yes	Swelling and pain	10	Arthroscopic synovectomy			2	6.64	25	1.5
169	430988	Male	30	Right	Knee					Swelling and pain	24	Arthroscopic synovectomy	Yes	12	2	8.19	22	17.9
170	238074	Female	31	Right	Knee					Swelling and pain	12	Arthroscopic synovectomy			2	5.22	16	2.14
171	703034	Female	32	Right	Knee					Swelling and pain	12	Arthroscopic synovectomy			1	4.43	5	0.1
172	577444	Female	33	Right	Knee					Swelling and pain	3	Simple synovectomy			2	11.81
173	605842	Female	34	Right	Knee					Swelling and pain	12	Arthroscopic synovectomy			5	4.12
174	457212	Female	34	Right	Knee					Swelling and pain	72	Arthroscopic synovectomy			2	4.67	30	0
175	443527	Female	35	Right	Knee					Swelling and pain	3	Simple synovectomy	Yes	9	2	6.17	9	0
176	415343	Female	35	Right	Knee					Swelling and pain	96	Simple synovectomy			2	4.16
177	341329	Male	37	Right	Knee					Swelling and pain	0.25	Arthroscopic synovectomy	Yes	6	2
178	333791	Male	40	Right	Knee					Swelling and pain		Simple synovectomy	Yes	60	2	3.4	31
179	364664	Male	43	Right	Knee					Swelling and pain	5	Arthroscopic synovectomy			1
180	386060	Male	46	Right	Knee					Swelling and pain	12	Arthroscopic synovectomy	Yes	12	2	6.79
181	540330	Male	48	Right	Knee					Swelling and pain	36	Arthroplasty			2	10.17	106	59.9
182	89867	Female	53	Right	Knee					Swelling and pain	6	Arthroscopic synovectomy			3	6.24	66	36.7
183	491408	Female	53	Right	Knee					Swelling and pain	1	Simple synovectomy			4	5
184	277552	Female	55	Right	Knee					Swelling and pain	48	Arthroscopic synovectomy			2	6.31	13	1.33
185	508411	Female	57	Right	Knee					Swelling and pain	480	Arthroscopic synovectomy	Yes	1	5	6.66	90	50.5
186	459174	Female	58	Right	Knee					Swelling and pain	6	Simple synovectomy			2	8.63	11	7
187	389300	Female	66	Right	Elbow					Swelling and pain	12	Arthroscopic synovectomy			5	8.85	31
188	147727	Female	66	Right	Knee					Swelling and pain	12	Arthroplasty			1	5.83	33	3.12
189	112653	Male	75	Right	Knee		Yes			Swelling and pain	5	Arthroscopic synovectomy			1	6.1	10	2.83
190	580492	Female	2	Left	Knee					Swelling	3	Arthroscopic synovectomy			4	11.26	4	0.3
191	492062	Male	6	Left	Knee					Swelling	6	Arthroscopic synovectomy			3	8.78
192	676059	Female	12	Left	Knee					Swelling	24	Arthroscopic synovectomy			1	8.41	7	0.3
193	339089	Male	13	Left	Knee					Swelling	0.2	Simple synovectomy			2	9.28	13	8.9
194	356277	Female	13	Left	Knee					Swelling	12	Arthroscopic synovectomy			1
195	630490	Male	15	Left	Knee					Swelling	48	Arthroscopic synovectomy			1	5.59	2	0.9
196	438954	Male	17	Left	Knee					Swelling	24	Arthroscopic synovectomy			3
197	457479	Male	22	Left	Knee					Swelling	12	Arthroscopic synovectomy	Yes	6	1	15.51	108	99
198	532577	Male	22	Left	Knee					Swelling	48	Simple synovectomy	Yes	3	2	5.88
199	387353	Male	23	Left	Knee					Swelling	6	Simple synovectomy	Yes	36	3	6.7
200	298927	Female	27	Left	Knee					Swelling	12	Arthroscopic synovectomy	Yes	24	1	5.82	13	7.76
201	473938	Male	27	Left	Knee					Swelling	0.75	Arthroscopic synovectomy			2	8.3
202	322117	Female	29	Left	Knee					Swelling	12	Arthroscopic synovectomy			5	6.16	30	5.13
203	521318	Female	33	Left	Knee				Yes	Swelling	12	Simple synovectomy			3	5.35	15	1.67
204	372394	Male	34	Left	Knee					Swelling	4	Arthroscopic synovectomy	Yes	12	2	4.88	2	1.98
205	300802	Female	36	Left	Ankle					Swelling	36	Simple synovectomy			3	6.18	7	2.68
206	457923	Female	38	Left	Finger					Swelling	144	Simple synovectomy	Yes	96	2	7.92
207	389346	Female	41	Left	Knee					Swelling	10	Arthroscopic synovectomy			3	6.41	20	1.61
208	466597	Female	43	Left	Knee					Swelling	72	Arthroscopic synovectomy			1	5.87	17
209	399440	Female	46	Left	Knee					Swelling	12	Simple synovectomy			1	6.31	26	8.4
210	342711	Male	54	Left	Knee					Swelling	6	Arthroscopic synovectomy	Yes	24	1	7.35	7	6.41
211	497864	Female	58	Left	Knee				Yes	Swelling	48	Simple synovectomy			4	5.54
212	347642	Female	62	Left	Knee					Swelling	36	Simple synovectomy			2	4.98
213	547464	Male	18	Right	Knee					Swelling	24	Arthroscopic synovectomy			1	7.44	6	7.9
214	553338	Female	21	Right	Knee					Swelling	12	Arthroscopic synovectomy	Yes	15	3	6.74	8
215	448314	Male	22	Right	Knee					Swelling	12	Simple synovectomy			5	7.44	46	49
216	266393	Male	25	Right	Knee					Swelling	48	Arthroscopic synovectomy			1	7.19	5	1.61
217	467206	Male	25	Right	Knee					Swelling	24	Simple synovectomy	Yes	60	3	7.19
218	540222	Female	26	Right	Knee					Swelling	36	Arthroscopic synovectomy			4	5.41	12	0.6
219	661748	Male	30	Right	Knee				Yes	Swelling	0.5	Simple synovectomy	Yes	3	3	9.19
220	465759	Male	32	Right	Knee					Swelling	12	Simple synovectomy	Yes	48	1	7.47	2	2.03
221	504670	Female	32	Right	Knee				Yes	Swelling	3	Simple synovectomy			5	8.15
222	418513	Female	34	Right	Knee				Yes	Swelling	12	Simple synovectomy	Yes	120	3	5.94
223	238732	Female	35	Right	Knee					Swelling	1	Arthroscopic synovectomy			3	8.64	78	58.2
224	424723	Female	36	Right	Elbow					Swelling	12	Simple synovectomy	Yes	12	1	5.65
225	362363	Female	38	Right	Ankle					Swelling	96	Simple synovectomy			1	7.64	11	2.44
226	490824	Male	41	Right	Knee					Swelling	120	Arthroscopic synovectomy			3	11.46	77	101
227	392529	Female	43	Right	Elbow					Swelling	120	Simple synovectomy			3	6.39	18	3.37
228	543912	Female	45	Right	Knee					Swelling	14	Simple synovectomy	Yes	8	2	6.09
229	529308	Female	47	Right	Knee					Swelling	96	Arthroscopic synovectomy			3	6.9	72	34.7
230	450846	Male	47	Right	Knee					Swelling	2	Simple synovectomy			1	6.13	17	1.38
231	100043	Male	55	Right	Knee				Yes	Swelling	24	Arthroscopic synovectomy			2	10.61	10	2.83
232	595308	Female	56	Right	Knee					Swelling	12	Arthroscopic synovectomy	Yes	18	2	6.35
233	649693	Male	58	Right	Elbow					Swelling	15	Simple synovectomy			5	5.89	7	3
234	540165	Female	59	Right	Ankle					Swelling	120	Simple synovectomy			2	6.44	80	36.3
235	487601	Male	75	Right	Elbow					Swelling	1	Simple synovectomy			2	8.08
236	510795	Female	25	Left	Elbow					Swelling	72	Simple synovectomy			2	6.53	52	3.9
237	369988	Female	53	Right	Knee					Swelling	48	Simple synovectomy			2	5.22	14	5.52
